# Supplementary material for: To have value, comparisons of high-throughput phenotyping methods need statistical tests of bias and variance
Source: Front Plant Sci. 2024 Jan 19;14:1325221. doi: 10.3389/fpls.2023.1325221 (PMC10835710; doi:10.3389/fpls.2023.1325221)
Supplement: Supplementary file 1 [file DataSheet_1.csv]

year	plot_id	round	method	height
2018	1 1	1	tape	1.94
2018	1 1	2	tape	1.8796
2018	1 1	3	tape	1.905
2018	1 1	4	tape	1.905
2018	1 1	5	tape	1.8288
2018	1 1	6	tape	1.95
2018	1 1	7	tape	1.905
2018	1 5	1	tape	0.88
2018	1 5	2	tape	1.016
2018	1 5	3	tape	1.0414
2018	1 5	4	tape	1.0668
2018	1 5	5	tape	1.1684
2018	1 5	6	tape	0.96
2018	1 5	7	tape	1.2446
2018	1 9	1	tape	0.22
2018	1 9	2	tape	0.2286
2018	1 9	3	tape	0.2286
2018	1 9	4	tape	0.2286
2018	1 9	5	tape	0.254
2018	1 9	6	tape	0.18
2018	1 9	7	tape	0.3302
2018	2 1	1	tape	1.43
2018	2 1	2	tape	1.3208
2018	2 1	3	tape	1.4986
2018	2 1	4	tape	1.4732
2018	2 1	5	tape	1.3462
2018	2 1	6	tape	1.48
2018	2 1	7	tape	1.3716
2018	2 5	1	tape	0.84
2018	2 5	2	tape	0.8382
2018	2 5	3	tape	0.9652
2018	2 5	4	tape	0.9525
2018	2 5	5	tape	0.8636
2018	2 5	6	tape	0.94
2018	2 5	7	tape	0.9398
2018	2 9	1	tape	0.26
2018	2 9	2	tape	0.1778
2018	2 9	3	tape	0.1778
2018	2 9	4	tape	0.1778
2018	2 9	5	tape	0.1778
2018	2 9	6	tape	0.13
2018	2 9	7	tape	0.2286
2018	3 1	1	tape	2
2018	3 1	2	tape	1.9558
2018	3 1	3	tape	1.9558
2018	3 1	4	tape	2.3114
2018	3 1	5	tape	1.778
2018	3 1	6	tape	2.07
2018	3 1	7	tape	1.9558
2018	3 5	1	tape	1.06
2018	3 5	2	tape	1.0922
2018	3 5	3	tape	1.2192
2018	3 5	4	tape	1.1811
2018	3 5	5	tape	1.0414
2018	3 5	6	tape	1.2
2018	3 5	7	tape	1.2192
2018	3 9	1	tape	0.21
2018	3 9	2	tape	0.2032
2018	3 9	3	tape	0.1778
2018	3 9	4	tape	0.1905
2018	3 9	5	tape	0.2032
2018	3 9	6	tape	0.18
2018	3 9	7	tape	0.254
2018	4 1	1	tape	1.91
2018	4 1	2	tape	1.8796
2018	4 1	3	tape	2.032
2018	4 1	4	tape	2.1082
2018	4 1	5	tape	1.778
2018	4 1	6	tape	2.17
2018	4 1	7	tape	2.1336
2018	4 5	1	tape	1.01
2018	4 5	2	tape	0.9398
2018	4 5	3	tape	1.143
2018	4 5	4	tape	1.0668
2018	4 5	5	tape	0.9906
2018	4 5	6	tape	1.17
2018	4 5	7	tape	1.1938
2018	4 9	1	tape	0.25
2018	4 9	2	tape	0.254
2018	4 9	3	tape	0.2286
2018	4 9	4	tape	0.254
2018	4 9	5	tape	0.2032
2018	4 9	6	tape	0.26
2018	4 9	7	tape	0.2794
2019	1	1	tape	0.85
2019	1	2	tape	0.75
2019	1	3	tape	0.86
2019	1	4	tape	0.73
2019	1	5	tape	0.75
2019	2	1	tape	1.97
2019	2	2	tape	2.05
2019	2	3	tape	2.31
2019	2	4	tape	1.85
2019	2	5	tape	2
2019	3	1	tape	2.45
2019	3	2	tape	2.35
2019	3	3	tape	2.78
2019	3	4	tape	2.45
2019	3	5	tape	2.3
2019	4	1	tape	2.55
2019	4	2	tape	2.47
2019	4	3	tape	2.94
2019	4	4	tape	2.5
2019	4	5	tape	2.35
2019	5	1	tape	2.5
2019	5	2	tape	2.38
2019	5	3	tape	3.05
2019	5	4	tape	2.5
2019	5	5	tape	2.6
2020	1	1	tape	3.443
2020	1	2	tape	3.279
2020	1	3	tape	3.358
2020	1	4	tape	3.481
2020	1	5	tape	3.594
2020	2	1	tape	1.764
2020	2	2	tape	1.812
2020	2	3	tape	1.702
2020	2	4	tape	1.961
2020	2	5	tape	1.848
2020	3	1	tape	0.47
2020	3	2	tape	0.5
2020	3	3	tape	0.57
2020	3	4	tape	0.54
2020	3	5	tape	0.56
2020	4	1	tape	2.76
2020	4	2	tape	2.854
2020	4	3	tape	2.42
2020	4	4	tape	2.972
2020	4	5	tape	3.034
2020	5	1	tape	1.472
2020	5	2	tape	1.565
2020	5	3	tape	1.364
2020	5	4	tape	1.574
2020	5	5	tape	1.551
2020	6	1	tape	0.42
2020	6	2	tape	0.48
2020	6	3	tape	0.48
2020	6	4	tape	0.45
2020	6	5	tape	0.48
2020	7	1	tape	3.127
2020	7	2	tape	3.134
2020	7	3	tape	2.756
2020	7	4	tape	3.48
2020	7	5	tape	3.158
2020	8	1	tape	1.879
2020	8	2	tape	1.889
2020	8	3	tape	1.837
2020	8	4	tape	2.191
2020	8	5	tape	2.15
2020	9	1	tape	0.49
2020	9	2	tape	0.53
2020	9	3	tape	0.55
2020	9	4	tape	0.56
2020	9	5	tape	0.68
