# Supplementary material for: To have value, comparisons of high-throughput phenotyping methods need statistical tests of bias and variance
Source: Front Plant Sci. 2024 Jan 19;14:1325221. doi: 10.3389/fpls.2023.1325221 (PMC10835710; doi:10.3389/fpls.2023.1325221)
Supplement: Supplementary file 2 [file DataSheet_2.csv]

year	plot_id	round	method	height
2018	1 1	1	lidar	1.97518491
2018	1 1	2	lidar	1.97793045
2018	1 1	3	lidar	1.97940894
2018	1 1	4	lidar	1.99426133
2018	1 1	5	lidar	1.96460742
2018	1 5	1	lidar	1.01512349
2018	1 5	2	lidar	1.01670897
2018	1 5	3	lidar	1.02672728
2018	1 5	4	lidar	0.99942279
2018	1 5	5	lidar	1.01377931
2018	1 9	1	lidar	0.17075727
2018	1 9	2	lidar	0.16109872
2018	1 9	3	lidar	0.17794981
2018	1 9	4	lidar	0.1273142
2018	1 9	5	lidar	0.16942535
2018	2 1	1	lidar	1.36134453
2018	2 1	2	lidar	1.36482616
2018	2 1	3	lidar	1.38288783
2018	2 1	4	lidar	1.3343638
2018	2 1	5	lidar	1.37174343
2018	2 5	1	lidar	0.89895909
2018	2 5	2	lidar	0.88941076
2018	2 5	3	lidar	0.90461919
2018	2 5	4	lidar	0.89523258
2018	2 5	5	lidar	0.90858634
2018	2 9	1	lidar	0.20685784
2018	2 9	2	lidar	0.2461834
2018	2 9	3	lidar	0.19369641
2018	2 9	4	lidar	0.18940164
2018	2 9	5	lidar	0.19211584
2018	3 1	1	lidar	2.10992663
2018	3 1	2	lidar	2.07234903
2018	3 1	3	lidar	2.10027122
2018	3 1	4	lidar	2.07090948
2018	3 1	5	lidar	2.03579923
2018	3 5	1	lidar	1.30154614
2018	3 5	2	lidar	1.18123628
2018	3 5	3	lidar	1.16749914
2018	3 5	4	lidar	1.22150572
2018	3 5	5	lidar	1.21416574
2018	3 9	1	lidar	0.25279117
2018	3 9	2	lidar	0.21470607
2018	3 9	3	lidar	0.23435537
2018	3 9	4	lidar	0.22087484
2018	3 9	5	lidar	0.22026859
2018	4 1	1	lidar	2.07319892
2018	4 1	2	lidar	2.11441204
2018	4 1	3	lidar	2.07356135
2018	4 1	4	lidar	2.06947545
2018	4 1	5	lidar	2.08627813
2018	4 5	1	lidar	1.11731417
2018	4 5	2	lidar	1.10409311
2018	4 5	3	lidar	1.12175362
2018	4 5	4	lidar	1.10749728
2018	4 5	5	lidar	1.13471061
2018	4 9	1	lidar	0.28400036
2018	4 9	2	lidar	0.28989378
2018	4 9	3	lidar	0.30653317
2018	4 9	4	lidar	0.29397593
2018	4 9	5	lidar	0.30814296
2019	1	0	lidar	0.91784995
2019	1	1	lidar	0.86807919
2019	1	2	lidar	0.9117722
2019	1	3	lidar	0.8697187
2019	1	4	lidar	0.90250969
2019	2	0	lidar	2.14753782
2019	2	1	lidar	2.03008776
2019	2	2	lidar	2.16965303
2019	2	3	lidar	2.07535238
2019	2	4	lidar	2.16061966
2019	3	0	lidar	2.64760589
2019	3	1	lidar	2.59116878
2019	3	2	lidar	2.6502989
2019	3	3	lidar	2.58688868
2019	3	4	lidar	2.61734686
2019	4	0	lidar	2.51881465
2019	4	1	lidar	2.54829918
2019	4	2	lidar	2.54542267
2019	4	3	lidar	2.50280609
2019	4	4	lidar	2.52994899
2019	5	0	lidar	2.77706025
2019	5	1	lidar	2.90113798
2019	5	2	lidar	2.81898368
2019	5	3	lidar	2.67311381
2019	5	4	lidar	2.81546427
2020	1	1	lidar	3.0814
2020	1	2	lidar	3.0799
2020	1	3	lidar	3.1943
2020	1	4	lidar	3.0603
2020	1	5	lidar	3.1361
2020	2	1	lidar	1.7835
2020	2	2	lidar	1.8401
2020	2	3	lidar	1.8578
2020	2	4	lidar	1.8476
2020	2	5	lidar	1.7937
2020	3	1	lidar	0.5568
2020	3	2	lidar	0.5493
2020	3	3	lidar	0.5451
2020	3	4	lidar	0.538
2020	3	5	lidar	0.5201
2020	4	1	lidar	2.4426
2020	4	2	lidar	2.4291
2020	4	3	lidar	2.5575
2020	4	4	lidar	2.3305
2020	4	5	lidar	2.438
2020	5	1	lidar	1.41
2020	5	2	lidar	1.3694
2020	5	3	lidar	1.4272
2020	5	4	lidar	1.4081
2020	5	5	lidar	1.4028
2020	6	1	lidar	0.4425
2020	6	2	lidar	0.4486
2020	6	3	lidar	0.4618
2020	6	4	lidar	0.4396
2020	6	5	lidar	0.4491
2020	7	1	lidar	2.6448
2020	7	2	lidar	2.5368
2020	7	3	lidar	2.8098
2020	7	4	lidar	2.668
2020	7	5	lidar	2.8097
2020	8	1	lidar	1.7394
2020	8	2	lidar	1.756
2020	8	3	lidar	1.9105
2020	8	4	lidar	1.8314
2020	8	5	lidar	1.8351
2020	9	1	lidar	0.5791
2020	9	2	lidar	0.6211
2020	9	3	lidar	0.6768
2020	9	4	lidar	0.6423
2020	9	5	lidar	0.5975
