# Supplementary material for: To have value, comparisons of high-throughput phenotyping methods need statistical tests of bias and variance
Source: Front Plant Sci. 2024 Jan 19;14:1325221. doi: 10.3389/fpls.2023.1325221 (PMC10835710; doi:10.3389/fpls.2023.1325221)
Supplement: Supplementary file 3 [file DataSheet_3.csv]

year	plot_id	round	method	lai
2018	1 1	1	canopy_analyzer	4.24
2018	1 1	2	canopy_analyzer	4.13
2018	1 1	3	canopy_analyzer	4.13
2018	1 5	1	canopy_analyzer	3.2
2018	1 5	2	canopy_analyzer	3.01
2018	1 5	3	canopy_analyzer	3.22
2018	1 9	1	canopy_analyzer	2.5
2018	1 9	2	canopy_analyzer	2.04
2018	1 9	3	canopy_analyzer	2.18
2018	2 1	1	canopy_analyzer	5.37
2018	2 1	2	canopy_analyzer	5.22
2018	2 1	3	canopy_analyzer	5.28
2018	2 5	1	canopy_analyzer	5.12
2018	2 5	2	canopy_analyzer	5.17
2018	2 5	3	canopy_analyzer	5.57
2018	2 9	1	canopy_analyzer	2.74
2018	2 9	2	canopy_analyzer	2.43
2018	2 9	3	canopy_analyzer	2.23
2018	3 1	1	canopy_analyzer	3.94
2018	3 1	2	canopy_analyzer	4.03
2018	3 1	3	canopy_analyzer	4.24
2018	3 5	1	canopy_analyzer	3.58
2018	3 5	2	canopy_analyzer	3.37
2018	3 5	3	canopy_analyzer	3.23
2018	3 9	1	canopy_analyzer	2.22
2018	3 9	2	canopy_analyzer	1.96
2018	3 9	3	canopy_analyzer	2.36
2018	4 1	1	canopy_analyzer	3.34
2018	4 1	2	canopy_analyzer	3.29
2018	4 1	3	canopy_analyzer	3.46
2018	4 5	1	canopy_analyzer	2.63
2018	4 5	2	canopy_analyzer	2.37
2018	4 5	3	canopy_analyzer	2.43
2018	4 9	1	canopy_analyzer	1.66
2018	4 9	2	canopy_analyzer	1.49
2018	4 9	3	canopy_analyzer	1.68
2019	1	1	canopy_analyzer	2.14
2019	1	2	canopy_analyzer	1.83
2019	1	3	canopy_analyzer	1.8
2019	1	4	canopy_analyzer	2.15
2019	1	5	canopy_analyzer	2.65
2019	2	1	canopy_analyzer	4.23
2019	2	2	canopy_analyzer	4.11
2019	2	3	canopy_analyzer	3.83
2019	2	4	canopy_analyzer	4.41
2019	2	5	canopy_analyzer	5.07
2019	3	1	canopy_analyzer	5.22
2019	3	2	canopy_analyzer	4.46
2019	3	3	canopy_analyzer	4.52
2019	3	4	canopy_analyzer	4.46
2019	3	5	canopy_analyzer	5.43
2019	4	1	canopy_analyzer	5.12
2019	4	2	canopy_analyzer	4.49
2019	4	3	canopy_analyzer	4.18
2019	4	4	canopy_analyzer	4.52
2019	4	5	canopy_analyzer	5.04
2019	5	1	canopy_analyzer	4.42
2019	5	2	canopy_analyzer	4.17
2019	5	3	canopy_analyzer	3.8
2019	5	4	canopy_analyzer	4.18
2019	5	5	canopy_analyzer	4.76
2020	1	1	canopy_analyzer	5.4
2020	1	2	canopy_analyzer	4.41
2020	1	3	canopy_analyzer	4.48
2020	1	4	canopy_analyzer	4.88
2020	1	5	canopy_analyzer	3.93
2020	1	6	canopy_analyzer	5.3
2020	2	1	canopy_analyzer	2.83
2020	2	2	canopy_analyzer	2.55
2020	2	3	canopy_analyzer	2.68
2020	2	4	canopy_analyzer	3
2020	2	5	canopy_analyzer	2.81
2020	2	6	canopy_analyzer	3.26
2020	3	1	canopy_analyzer	1.04
2020	3	2	canopy_analyzer	0.59
2020	3	3	canopy_analyzer	0.93
2020	3	4	canopy_analyzer	0.45
2020	3	5	canopy_analyzer	1.59
2020	3	6	canopy_analyzer	0.64
2020	4	1	canopy_analyzer	5.73
2020	4	2	canopy_analyzer	5
2020	4	3	canopy_analyzer	5.76
2020	4	4	canopy_analyzer	5.74
2020	4	5	canopy_analyzer	6.41
2020	4	6	canopy_analyzer	5.57
2020	5	1	canopy_analyzer	4.03
2020	5	2	canopy_analyzer	3.38
2020	5	3	canopy_analyzer	3.88
2020	5	4	canopy_analyzer	3.92
2020	5	5	canopy_analyzer	4.46
2020	5	6	canopy_analyzer	4.28
2020	6	1	canopy_analyzer	0.58
2020	6	2	canopy_analyzer	1.11
2020	6	3	canopy_analyzer	1.27
2020	6	4	canopy_analyzer	0.69
2020	6	5	canopy_analyzer	0.62
2020	6	6	canopy_analyzer	0.57
2020	7	1	canopy_analyzer	4.22
2020	7	2	canopy_analyzer	5.13
2020	7	3	canopy_analyzer	4.65
2020	7	4	canopy_analyzer	4.81
2020	7	5	canopy_analyzer	4.79
2020	7	6	canopy_analyzer	4.65
2020	8	1	canopy_analyzer	3.37
2020	8	2	canopy_analyzer	3.16
2020	8	3	canopy_analyzer	4.01
2020	8	4	canopy_analyzer	3.93
2020	8	5	canopy_analyzer	4.13
2020	8	6	canopy_analyzer	4.07
2020	9	1	canopy_analyzer	1.11
2020	9	2	canopy_analyzer	0.43
2020	9	3	canopy_analyzer	1.22
2020	9	4	canopy_analyzer	0.55
2020	9	5	canopy_analyzer	0
2020	9	6	canopy_analyzer	0.72
