# Supplementary material for: To have value, comparisons of high-throughput phenotyping methods need statistical tests of bias and variance
Source: Front Plant Sci. 2024 Jan 19;14:1325221. doi: 10.3389/fpls.2023.1325221 (PMC10835710; doi:10.3389/fpls.2023.1325221)
Supplement: Supplementary file 4 [file DataSheet_4.csv]

year	plot_id	round	method	lai
2018	1 1	1	lidar	4.477178
2018	1 1	2	lidar	4.367882
2018	1 1	3	lidar	4.537191
2018	1 1	4	lidar	5.164794
2018	1 1	5	lidar	4.183954
2018	1 5	1	lidar	2.02116
2018	1 5	2	lidar	1.932681
2018	1 5	3	lidar	1.851936
2018	1 5	4	lidar	1.962084
2018	1 5	5	lidar	1.778536
2018	1 9	1	lidar	0.074718
2018	1 9	2	lidar	0.07952
2018	1 9	3	lidar	0.07781
2018	1 9	4	lidar	0.076868
2018	1 9	5	lidar	0.073081
2018	2 1	1	lidar	6.127193
2018	2 1	2	lidar	6.317367
2018	2 1	3	lidar	6.838544
2018	2 1	4	lidar	6.388072
2018	2 1	5	lidar	5.650609
2018	2 5	1	lidar	3.214291
2018	2 5	2	lidar	3.157166
2018	2 5	3	lidar	3.328983
2018	2 5	4	lidar	3.383276
2018	2 5	5	lidar	3.484358
2018	2 9	1	lidar	0.078885
2018	2 9	2	lidar	0.062219
2018	2 9	3	lidar	0.071258
2018	2 9	4	lidar	0.078682
2018	2 9	5	lidar	0.080532
2018	3 1	1	lidar	4.305916
2018	3 1	2	lidar	4.803203
2018	3 1	3	lidar	4.460535
2018	3 1	4	lidar	4.565505
2018	3 1	5	lidar	4.557811
2018	3 5	1	lidar	2.895932
2018	3 5	2	lidar	2.904655
2018	3 5	3	lidar	3.11222
2018	3 5	4	lidar	2.988764
2018	3 5	5	lidar	2.901013
2018	3 9	1	lidar	0.075819
2018	3 9	2	lidar	0.073065
2018	3 9	3	lidar	0.085945
2018	3 9	4	lidar	0.074113
2018	3 9	5	lidar	0.075038
2018	4 1	1	lidar	4.73066
2018	4 1	2	lidar	4.751121
2018	4 1	3	lidar	5.113938
2018	4 1	4	lidar	5.347261
2018	4 1	5	lidar	4.473961
2018	4 5	1	lidar	1.719497
2018	4 5	2	lidar	1.891271
2018	4 5	3	lidar	1.814098
2018	4 5	4	lidar	1.82184
2018	4 5	5	lidar	1.781112
2018	4 9	1	lidar	0.086047
2018	4 9	2	lidar	0.081546
2018	4 9	3	lidar	0.079213
2018	4 9	4	lidar	0.073375
2018	4 9	5	lidar	0.081535
2019	1	1	lidar	0.951691
2019	1	2	lidar	1.5705
2019	1	3	lidar	1.204248
2019	1	4	lidar	1.217515
2019	1	5	lidar	1.750626
2019	2	1	lidar	1.835689
2019	2	2	lidar	3.531243
2019	2	3	lidar	4.550017
2019	2	4	lidar	4.650937
2019	2	5	lidar	4.482502
2019	3	1	lidar	5.516289
2019	3	2	lidar	5.202929
2019	3	3	lidar	5.239327
2019	3	4	lidar	5.447167
2019	3	5	lidar	5.808224
2019	4	1	lidar	5.204448
2019	4	2	lidar	5.898037
2019	4	3	lidar	4.134794
2019	4	4	lidar	5.4781
2019	4	5	lidar	4.750488
2019	5	1	lidar	5.607491
2019	5	2	lidar	3.428993
2019	5	3	lidar	4.766828
2019	5	4	lidar	3.170465
2019	5	5	lidar	4.902711
2020	1	1	lidar	4.45
2020	1	2	lidar	2.2041
2020	1	3	lidar	2.4928
2020	1	4	lidar	1.9825
2020	1	5	lidar	2.5421
2020	2	1	lidar	1.447
2020	2	2	lidar	1.1867
2020	2	3	lidar	1.3203
2020	2	4	lidar	1.2595
2020	2	5	lidar	1.7464
2020	3	1	lidar	0.0889
2020	3	2	lidar	0.1193
2020	3	3	lidar	0.0975
2020	3	4	lidar	0.09
2020	3	5	lidar	0.1052
2020	4	1	lidar	3.328
2020	4	2	lidar	3.537
2020	4	3	lidar	2.5244
2020	4	4	lidar	1.3571
2020	4	5	lidar	2.7396
2020	5	1	lidar	1.9876
2020	5	2	lidar	1.0595
2020	5	3	lidar	2.0916
2020	5	4	lidar	1.7953
2020	5	5	lidar	1.7333
2020	6	1	lidar	0.0609
2020	6	2	lidar	0.0784
2020	6	3	lidar	0.0788
2020	6	4	lidar	0.0898
2020	6	5	lidar	0.1332
2020	7	1	lidar	6.0654
2020	7	2	lidar	3.726
2020	7	3	lidar	3.697
2020	7	4	lidar	3.2349
2020	7	5	lidar	3.7055
2020	8	1	lidar	1.4313
2020	8	2	lidar	1.3063
2020	8	3	lidar	1.6861
2020	8	4	lidar	1.5068
2020	8	5	lidar	0.8983
2020	9	1	lidar	0.2295
2020	9	2	lidar	0.195
2020	9	3	lidar	0.2161
2020	9	4	lidar	0.1904
2020	9	5	lidar	0.181
